# Supplementary material for: A Worm‐Inspired Origami Robot with Multimodal Locomotion for Adaptive Mobility in Complex Pipeline Environments
Source: Adv Sci (Weinh). 2026 Apr 30:e75500. Online ahead of print. doi: 10.1002/advs.75500 (PMC13335558; doi:10.1002/advs.75500)
Supplement: Supplementary file 2 — Supporting File 2: advs75500‐sup‐0002‐MovieS1‐S7.zip. [file ADVS-9999-e75500-s001.zip]

Archive with 7 entries (7 files):
- Movie_S1.mp4
- Movie_S2.mp4
- Movie_S3.mp4
- Movie_S4.mp4
- Movie_S5.mp4
- Movie_S6.mp4
- Movie_S7.mp4
